# Supplementary material for: Plant Extract of Limonium gmelinii Attenuates Oxidative Responses in Neurons, Astrocytes, and Cerebral Endothelial Cells In Vitro and Improves Motor Functions of Rats after Middle Cerebral Artery Occlusion
Source: Antioxidants (Basel). 2021 Nov 15;10(11):1814. doi: 10.3390/antiox10111814 (PMC8614848; doi:10.3390/antiox10111814)
Supplement: Supplementary file 1 [file antioxidants-10-01814-s001.zip]

Archive with 1 entries (1 files):
- antioxidants-1431183-supplementary.pdf
